# Supplementary material for: Facile Synthesis of Tricyclic 1,2,4-Oxadiazolines-Fused Tetrahydro-Isoquinolines from Oxime Chlorides with 3,4-Dihydroisoquinoline Imines
Source: Molecules. 2022 May 10;27(10):3064. doi: 10.3390/molecules27103064 (PMC9145198; doi:10.3390/molecules27103064)
Supplement: Supplementary file 1 [file molecules-27-03064-s001.zip]

Archive with 1 entries (1 files):
- molecules-1708110-supplementary.pdf
